# Supplementary material for: Muscle Oxygenation Level Might Trigger the Regulation of Capillary Venous Blood Filling during Fatiguing Isometric Muscle Actions
Source: Diagnostics (Basel). 2021 Oct 23;11(11):1973. doi: 10.3390/diagnostics11111973 (PMC8621102; doi:10.3390/diagnostics11111973)
Supplement: Supplementary file 1 [file diagnostics-11-01973-s001.zip]

Archive with 1 entries (1 files):
- diagnostics-1340737-supplementary.pdf
